# Supplementary material for: Valorization of Okara by Enzymatic Production of Anti-Fungal Compounds for Plant Protection
Source: Molecules. 2021 Aug 11;26(16):4858. doi: 10.3390/molecules26164858 (PMC8400248; doi:10.3390/molecules26164858)
Supplement: Supplementary file 1 [file molecules-26-04858-s001.zip]

Archive with 1 entries (1 files):
- molecules-1323277-supplementary.pdf
